# Supplementary material for: The association of integration patterns of human papilloma virus and single nucleotide polymorphisms on immune- or DNA repair-related genes in cervical cancer patients
Source: Sci Rep. 2019 Sep 11;9:13132. doi: 10.1038/s41598-019-49523-0 (PMC6739467; doi:10.1038/s41598-019-49523-0)
Supplement: Supplementary file 1 — Table S1 [file 41598_2019_49523_MOESM1_ESM.xlsx]

## Sheet: ordinal
Group	RSID	Chr	Position (hg19)	Targeted gene (within 50kbp)	Regulome DB Score	Marker	F0			F1+F2			P_additive_No	P_dominant_No	P_additive_Adjust	P_dominant_Adjust	Include	P-value (minimum)	<0.0005
						Marker	A	B	C	A	B	C	P_additive_No	P_dominant_No	P_additive_Adjust	P_dominant_Adjust	Include		<0.0005
Ordinal	rs2335768	1	11691161	MAD2L2	5	AX-39011889	8	60	7	30	51	5	0.00194357	0.000987929	0.000778481	0.000482054	O	0.000482054	1
Ordinal	rs11121787	1	11694930	MAD2L2	3a	AX-29962117	8	56	7	30	55	5	0.00106592	0.0019181	0.000428864	0.00133241	O	0.000428864	1
Ordinal	rs10864530	1	11696836	MAD2L2	7	AX-12398922	8	56	7	30	55	5	0.00106592	0.0019181	0.000428864	0.00133241	O	0.000428864	1
Ordinal	rs4846022	1	11697182	MAD2L2	5	AX-16541136	8	55	7	30	55	5	0.00115924	0.00208341	0.000439748	0.00136093	O	0.000439748	1
Ordinal	rs6671295	1	11698902	MAD2L2	6	AX-16541197	8	56	7	30	55	5	0.000613589	0.0019181	0.000210411	0.00133241	O	0.000210411	1
Ordinal	rs7526268	1	11702155	MAD2L2	5	AX-16541330	8	56	7	30	55	5	0.000765011	0.0019181	0.000336928	0.00133241	O	0.000336928	1
Ordinal	rs6688569	1	11703866	MAD2L2	5	AX-29962797	8	56	7	30	55	5	0.000765011	0.0019181	0.000336928	0.00133241	O	0.000336928	1
Ordinal	rs12737362	1	11704658	MAD2L2	6	AX-29962829	8	55	7	30	55	5	0.000832827	0.00208341	0.00034542	0.00136093	O	0.00034542	1
Ordinal	rs1039265	1	224840295	CNIH3	4	AX-11105200	6	47	6	32	64	6	0.000202836	0.00375976	0.00035521	0.00452464	O	0.00035521	1
Ordinal	rs397947463	1	224842893	CNIH3	5	AX-16904556	6	47	6	32	64	6	0.000202836	0.00375976	0.00035521	0.00452464	O	0.00035521	1
Ordinal	rs10915693	1	224874426	CNIH3	5	AX-12400743	7	46	6	31	65	6	0.000187123	0.00921097	0.000320591	0.0107676	O	0.000320591	1
Ordinal	rs10915695	1	224874931	CNIH3	5	AX-39365861	7	45	6	31	65	6	0.000204448	0.00993635	0.000327847	0.0109374	O	0.000327847	1
Ordinal	rs12088524	1	224876060	CNIH3	7	AX-16904689	7	46	6	31	65	6	0.000187123	0.00921097	0.000320591	0.0107676	O	0.000320591	1
Ordinal	rs6426153	1	224907713	CNIH3	5	AX-30638707	31	66	4	6	45	8	0.00727579	0.000828457	0.00266136	0.000364162	O	0.000364162	1
Ordinal	rs12713372	2	58377014	FANCL	7	AX-12446191	21	26	1	16	84	11	0.000451597	5.94e-05	0.00135572	0.000189864	O	0.000189864	1
Ordinal	rs12713373	2	58377023	FANCL	7	AX-13986440	22	27	1	16	84	11	0.000332283	4.23e-05	0.000957891	0.000128515	O	0.000128515	1
Ordinal	rs35844949	2	58380167	FANCL	7	AX-13986446	22	27	1	16	84	11	0.000332283	4.23e-05	0.000957891	0.000128515	O	0.000128515	1
Ordinal	rs848293	2	58382490	FANCL	3a	AX-11669478	22	27	1	15	84	11	0.000136203	2.69e-05	0.000385186	8.42e-05	O	8.42e-05	1
Ordinal	rs7596038	2	58383820	FANCL	7	AX-41011119	22	27	1	15	84	11	0.000287142	2.69e-05	0.000813189	8.25e-05	O	8.25e-05	1
Ordinal	rs3765035	2	119749858	MARCO	6	AX-11479004	19	33	1	19	78	11	0.000358343	0.00368562	0.000395432	0.00514615	O	0.000395432	1
Ordinal	rs7574070	2	192010488	STAT4	6	AX-13793293	5	38	7	33	73	5	0.000991153	0.00180571	0.000396002	0.00124899	O	0.000396002	1
Ordinal	rs13030488	2	192020047	STAT4	6	AX-11236709	13	61	9	25	50	3	0.00235155	0.00620514	0.000491189	0.000938538	O	0.000491189	1
Ordinal	rs12472895	2	192024233	STAT4	5	AX-33445401	13	61	9	25	50	3	0.00235155	0.00620514	0.000491189	0.000938538	O	0.000491189	1
Ordinal	rs12696022	3	154802462	MME	3a	AX-11223666	34	86	3	4	25	9	0.0001061	0.000196527	0.000280743	0.00043049	O	0.000280743	1
Ordinal	rs2378510	3	189400282	TP63	6	AX-14237698	32	80	3	6	31	9	0.000356586	0.00105206	0.000266346	0.000660577	O	0.000266346	1
Ordinal	rs2141613	3	189400727	TP63	5	AX-14237699	32	80	3	6	31	9	0.000356586	0.00105206	0.000266346	0.000660577	O	0.000266346	1
Ordinal	rs6790659	3	189402395	TP63	4	AX-11585601	32	80	3	6	31	9	0.000356586	0.00105206	0.000266346	0.000660577	O	0.000266346	1
Ordinal	rs6769332	3	189403113	TP63	6	AX-14237704	32	80	3	6	31	9	0.000356586	0.00105206	0.000266346	0.000660577	O	0.000266346	1
Ordinal	rs16864723	3	189407380	TP63	6	AX-12475170	32	79	3	6	32	9	0.000320872	0.000960741	0.000204891	0.000504459	O	0.000204891	1
Ordinal	rs28645801	4	23927672	PPARGC1A	5	AX-14637457	33	82	4	5	29	8	0.000734325	0.00146176	0.000495576	0.000694533	O	0.000495576	1
Ordinal	rs2231146	4	89039500	ABCG2	6	AX-11376849	35	74	5	3	37	7	0.000149921	0.000324217	0.000310517	0.000540625	O	0.000310517	1
Ordinal	rs117195876	4	89041399	ABCG2	4	AX-34976391	35	74	5	2	35	7	8.95e-05	0.000171796	0.000201317	0.00031077	O	0.000201317	1
Ordinal	rs62391679	5	126064429	LMNB1	7	AX-35085047	10	64	7	28	47	5	0.0147277	0.00245921	0.00656566	0.000440488	O	0.000440488	1
Ordinal	rs2136877	5	126066578	LMNB1	5	AX-35085063	10	64	7	28	47	5	0.0147277	0.00245921	0.00656566	0.000440488	O	0.000440488	1
Ordinal	rs254	8	19811897	LPL	7	AX-15917727	15	77	8	23	34	4	0.00125341	0.00371111	0.000275658	0.000883294	O	0.000275658	1
Ordinal	rs255	8	19811901	LPL	7	AX-15917728	15	77	8	23	34	4	0.00125341	0.00371111	0.000275658	0.000883294	O	0.000275658	1
Ordinal	rs263	8	19812812	LPL	6	AX-11402274	15	77	8	23	34	4	0.00125341	0.00371111	0.000275658	0.000883294	O	0.000275658	1
Ordinal	rs264	8	19813180	LPL	7	AX-11402744	15	78	8	23	33	4	0.00107363	0.00297655	0.000260965	0.000797591	O	0.000260965	1
Ordinal	rs269	8	19813667	LPL	7	AX-42376397	15	78	8	23	33	4	0.00107363	0.00297655	0.000260965	0.000797591	O	0.000260965	1
Ordinal	rs271	8	19813702	LPL	1f	AX-12535681	15	78	8	23	33	4	0.00107363	0.00297655	0.000260965	0.000797591	O	0.000260965	1
Ordinal	rs2889	8	22875909	TNFRSF10B	2b	AX-42383339	20	23	2	18	88	10	0.00137582	0.000284338	0.00234543	0.000268725	O	0.000268725	1
Ordinal	rs80303759	8	27578074	SCARA3	6	AX-36592155	23	91	12	15	15	0	0.000483259	0.000229912	0.000888982	0.000306507	O	0.000306507	1
Ordinal	rs40454	8	90804732	RIPK2	6	AX-16073271	30	73	3	8	34	9	0.000758763	0.00416123	0.000285622	0.0019535	O	0.000285622	1
Ordinal	rs10116352	9	4939466	JAK2	4	AX-11093848	24	45	1	14	66	11	0.000621036	0.000780188	0.000313932	0.00039482	O	0.000313932	1
Ordinal	rs3181372	9	117665435	TNFSF8	5	AX-16132462	19	20	2	19	91	10	0.0101328	0.000263006	0.00676459	0.000164234	O	0.000164234	1
Ordinal	rs3181365	9	117666924	TNFSF8	6	AX-16132467	19	20	2	19	91	10	0.0101328	0.000263006	0.00676459	0.000164234	O	0.000164234	1
Ordinal	rs1322054	9	117669299	TNFSF8	2b	AX-16132474	19	20	2	19	91	10	0.0101328	0.000263006	0.00676459	0.000164234	O	0.000164234	1
Ordinal	rs10817682	9	117676314	TNFSF8	6	AX-42527129	18	20	2	20	91	10	0.0170777	0.000701477	0.00999731	0.000381534	O	0.000381534	1
Ordinal	rs12338765	9	117676833	TNFSF8	5	AX-36840317	18	20	2	20	90	10	0.0174522	0.000757942	0.0119605	0.000428975	O	0.000428975	1
Ordinal	rs4978611	9	117677305	TNFSF8	5	AX-16132491	18	20	2	20	91	10	0.0170777	0.000701477	0.00999731	0.000381534	O	0.000381534	1
Ordinal	rs3838334	9	117678053	TNFSF8	6	AX-16132493	18	20	2	20	91	10	0.0170777	0.000701477	0.00999731	0.000381534	O	0.000381534	1
Ordinal	rs3789879	9	117678236	TNFSF8	6	AX-16132495	18	20	2	20	91	10	0.0170777	0.000701477	0.00999731	0.000381534	O	0.000381534	1
Ordinal	rs4979472	9	117685398	TNFSF8	7	AX-16132506	18	20	2	20	91	10	0.0170777	0.000701477	0.00999731	0.000381534	O	0.000381534	1
Ordinal	rs10982456	9	117690758	TNFSF8	5	AX-16132516	18	20	2	20	91	10	0.0170777	0.000701477	0.00999731	0.000381534	O	0.000381534	1
Ordinal	rs2075533	9	117693631	TNFSF8	5	AX-11365878	18	20	2	20	91	10	0.0170777	0.000701477	0.00999731	0.000381534	O	0.000381534	1
Ordinal	rs3181348	9	117694184	TNFSF8	6	AX-42527155	18	20	2	20	90	10	0.018381	0.000757942	0.010035	0.000399889	O	0.000399889	1
Ordinal	rs56201413	9	137187251	RXRA	5	AX-36908621	20	91	12	16	17	0	8.03e-05	8.03e-05	0.000474664	0.000474664	O	0.000474664	1
Ordinal	rs78582814	10	5969646	IL15RA	5	AX-16296768	35	82	5	3	29	7	0.0002307	0.00062769	0.000346943	0.000819987	O	0.000346943	1
Ordinal	rs1889490	10	72357713	PRF1	5	AX-29700723	19	30	1	19	80	11	0.0860447	0.00192545	0.0293678	0.000469618	O	0.000469618	1
Ordinal	rs4747069	10	72374839	PRF1	7	AX-11522965	21	31	2	17	80	10	0.0724392	0.00120718	0.0218767	0.000342826	O	0.000342826	1
Ordinal	rs10999435	10	72375801	PRF1	2a	AX-11137206	20	27	1	18	84	11	0.032473	0.000307706	0.00810716	5.53e-05	O	5.53e-05	1
Ordinal	rs75122410	10	131569336	MGMT	5	AX-29498855	28	103	12	10	8	0	0.00114251	0.00114251	0.000345076	0.000345076	O	0.000345076	1
Ordinal	rs12576769	11	535026	HRAS	4	AX-30120527	33	88	3	4	20	8	0.000624562	0.000624562	0.000299843	0.000299843	O	0.000299843	1
Ordinal	rs45473693	11	536284	HRAS	4	AX-30120957	33	90	3	5	21	9	0.00121183	0.000699567	0.00076015	0.000358996	O	0.000358996	1
Ordinal	rs45586832	11	536773	HRAS	3a	AX-30121117	33	89	3	5	22	9	0.00112865	0.000675787	0.000802772	0.000400689	O	0.000400689	1
Ordinal	rs112360405	11	537466	HRAS	2b	AX-37509217	33	90	3	5	21	9	0.00121183	0.000699567	0.00076015	0.000358996	O	0.000358996	1
Ordinal	rs74920097	11	539906	HRAS	5	AX-30122327	33	91	3	5	20	9	0.00129719	0.000719561	0.000714459	0.000317075	O	0.000317075	1
Ordinal	rs67182149	11	542275	HRAS	5	AX-30123437	33	90	3	5	20	9	0.00128672	0.000713075	0.000670771	0.000294699	O	0.000294699	1
Ordinal	rs2894649	11	542844	HRAS	5	AX-39098123	33	91	3	5	20	9	0.00129719	0.000719561	0.000714459	0.000317075	O	0.000317075	1
Ordinal	rs10902170	11	554166	HRAS	5	AX-30127191	34	91	3	4	20	9	0.000422476	0.000212193	0.000258296	0.000102362	O	0.000102362	1
Ordinal	rs10902171	11	554214	HRAS	5	AX-83477549	34	91	3	4	20	9	0.000422476	0.000212193	0.000258296	0.000102362	O	0.000102362	1
Ordinal	rs3789027	16	3784356	CREBBP /TRAP1	5	AX-40030797	16	82	11	22	28	1	0.00062349	6.54e-05	0.00109643	0.000165369	O	0.000165369	1
Ordinal	rs78487339	16	3809980	CREBBP /TRAP1	2b	AX-13048625	15	81	10	23	30	2	0.00102833	0.000145694	0.00211531	0.00042814	O	0.00042814	1
Ordinal	rs130051	16	3863664	CREBBP	7	AX-13048735	17	88	10	21	23	2	0.000566564	0.000104982	0.00127456	0.000274749	O	0.000274749	1
Ordinal	rs75924220	16	24028093	PRKCB	5	AX-31853411	35	87	5	3	24	7	0.000351658	0.000832687	0.000405513	0.00142257	O	0.000405513	1
Ordinal	rs374725	16	56578292	MT3	7	AX-12559760	33	69	4	5	41	8	0.000590284	0.000422295	0.000327777	0.000228633	O	0.000228633	1
Ordinal	rs74581324	16	56581222	MT3	4	AX-13068813	14	69	10	23	41	2	0.00488354	0.00157628	0.00123029	0.000397371	O	0.000397371	1
Ordinal	rs16959627	16	56582413	MT3	5	AX-13068819	33	69	4	5	42	8	0.000636873	0.000391996	0.000424394	0.0002307	O	0.0002307	1
Ordinal	rs62874662	16	56585922	MT3	7	AX-31928815	4	44	7	34	67	5	0.00179292	0.000367911	0.00187393	0.000320613	O	0.000320613	1
Ordinal	rs62097462	18	61573124	SERPINB2	7	AX-13362283	10	64	11	26	42	1	0.000119084	3.72e-05	0.000281002	9.15e-05	O	9.15e-05	1
Ordinal	rs8104770	19	6640185	TNFSF14 /C3 /CD70	5	AX-32812217	21	30	0	17	81	12	0.0013274	8.7e-05	0.00306059	0.000153368	O	0.000153368	1
Ordinal	rs72988328	19	6653102	TNFSF14 /C3	3a	AX-13461193	26	51	0	12	60	12	0.00158356	0.000151481	0.00382445	0.00034964	O	0.00034964	1
Ordinal	rs2071483	19	11688539	ECSIT	4	AX-32618647	36	95	5	2	15	7	0.00010389	0.000218984	0.000140166	0.000233707	O	0.000140166	1
Ordinal	rs1035395	19	14553995	CD97	5	AX-11104828	21	90	12	17	21	0	0.000230723	0.000221295	0.000208958	0.000156082	O	0.000156082	1

## Sheet: A vs. B
Group	RSID	Chr	Position (hg19)	Gene	Targeted gene (within 50kbp)	Regulome DB Score	Marker	Group A			Group B			P_category_No	P_additive_No	P_dominant_No	P_category_Adjust	P_additive_Adjust	P_dominant_Adjust	Include	P-value	<0.0005
				Gene			Marker	F0	F1	F2	F0	F1	F2	P_category_No	P_additive_No	P_dominant_No	P_category_Adjust	P_additive_Adjust	P_dominant_Adjust	Include	(minimum)	<0.0005
A vs B	rs2335768	1	11691161	FBXO2	MAD2L2	5	AX-39011889	8	27	3	60	45	6	0.00337065	0.0024773	0.000766459	0.00228712	0.00137057	0.000490963	O	0.000490963	1
A vs B	rs1210225	1	208058671	CD34	CD34	4	AX-39263497	22	12	4	28	59	24	0.0017247	0.00147149	0.000369832	0.00209282	0.00151478	0.000463978	O	0.000463978	1
A vs B	rs1039265	1	224840295	CNIH3	CNIH3	4	AX-11105200	6	21	11	47	56	8	0.000914679	0.000218754	0.00484128	0.00139387	0.000322416	0.00535495	O	0.000322416	1
A vs B	rs397947463	1	224842893	CNIH3	CNIH3	5	AX-16904556	6	21	11	47	56	8	0.000914679	0.000218754	0.00484128	0.00139387	0.000322416	0.00535495	O	0.000322416	1
A vs B	rs10915693	1	224874426	CNIH3	CNIH3	5	AX-12400743	7	19	12	46	58	7	0.000453718	0.000218754	0.0131533	0.00072269	0.000322416	0.0147379	O	0.000322416	1
A vs B	rs10915695	1	224874931	CNIH3	CNIH3	5	AX-39365861	7	19	12	45	58	7	0.000512654	0.000255887	0.0151356	0.000788938	0.000360782	0.0163328	O	0.000360782	1
A vs B	rs12088524	1	224876060	CNIH3	CNIH3	7	AX-16904689	7	19	12	46	58	7	0.000453718	0.000218754	0.0131533	0.00072269	0.000322416	0.0147379	O	0.000322416	1
A vs B	rs7580476	2	29683558	ALK	ALK	7	AX-40959867	8	16	13	53	47	11	0.00105821	0.000309342	0.00676577	0.00152262	0.000439492	0.00805642	O	0.000439492	1
A vs B	rs12713373	2	58377023	VRK2	FANCL	7	AX-13986440	22	11	5	27	59	25	0.00118792	0.00201223	0.000243157	0.00226298	0.00372493	0.000487774	O	0.000487774	1
A vs B	rs35844949	2	58380167	VRK2	FANCL	7	AX-13986446	22	11	5	27	59	25	0.00118792	0.00201223	0.000243157	0.00226298	0.00372493	0.000487774	O	0.000487774	1
A vs B	rs848293	2	58382490	VRK2	FANCL	3a	AX-11669478	22	11	4	27	60	24	0.000778761	0.00096816	0.000155219	0.00153676	0.00176307	0.000319714	O	0.000319714	1
A vs B	rs7596038	2	58383820	VRK2	FANCL	7	AX-41011119	22	10	5	27	59	25	0.000769587	0.001759	0.000155219	0.00146016	0.00317606	0.000310755	O	0.000310755	1
A vs B	rs62391679	5	126064429	---	LMNB1	7	AX-35085047	10	24	4	64	34	13	0.00207356	0.0208634	0.00127611	0.000394075	0.0122791	0.000333463	O	0.000333463	1
A vs B	rs2136877	5	126066578	---	LMNB1	5	AX-35085063	10	24	4	64	34	13	0.00207356	0.0208634	0.00127611	0.000394075	0.0122791	0.000333463	O	0.000333463	1
A vs B	rs254	8	19811897	LPL	LPL	7	AX-15917727	15	17	6	77	29	5	0.00367747	0.000909621	0.00143569	0.00131178	0.000315354	0.000489865	O	0.000315354	1
A vs B	rs255	8	19811901	LPL	LPL	7	AX-15917728	15	17	6	77	29	5	0.00367747	0.000909621	0.00143569	0.00131178	0.000315354	0.000489865	O	0.000315354	1
A vs B	rs263	8	19812812	LPL	LPL	6	AX-11402274	15	17	6	77	29	5	0.00367747	0.000909621	0.00143569	0.00131178	0.000315354	0.000489865	O	0.000315354	1
A vs B	rs264	8	19813180	LPL	LPL	7	AX-11402744	15	17	6	78	28	5	0.0028006	0.000715308	0.00100528	0.00106347	0.00026337	0.000372347	O	0.00026337	1
A vs B	rs269	8	19813667	LPL	LPL	7	AX-42376397	15	17	6	78	28	5	0.0028006	0.000715308	0.00100528	0.00106347	0.00026337	0.000372347	O	0.00026337	1
A vs B	rs271	8	19813702	LPL	LPL	1f	AX-12535681	15	17	6	78	28	5	0.0028006	0.000715308	0.00100528	0.00106347	0.00026337	0.000372347	O	0.00026337	1
A vs B	rs2889	8	22875909	RHOBTB2	TNFRSF10B	2b	AX-42383339	20	16	2	23	65	23	0.00103797	0.000270993	0.000301992	0.00100469	0.00032816	0.000265481	O	0.000265481	1
A vs B	rs11792285	9	27519173	MOB3B	IFNK	6	AX-50588993	10	23	5	67	40	4	0.00133155	0.000315538	0.000496295	0.00181718	0.000486027	0.000566009	O	0.000486027	1
A vs B	rs10971220	9	32928215	---	APTX	5	AX-36991519	19	18	1	89	19	3	0.00156939	0.00300705	0.000514969	0.000781191	0.00119848	0.000215813	O	0.000215813	1
A vs B	rs3181372	9	117665435	TNFSF8	TNFSF8	5	AX-16132462	19	11	8	20	62	29	0.000807962	0.00696782	0.000202392	0.000556695	0.00504772	0.000134436	O	0.000134436	1
A vs B	rs3181365	9	117666924	TNFSF8	TNFSF8	6	AX-16132467	19	11	8	20	62	29	0.000807962	0.00696782	0.000202392	0.000556695	0.00504772	0.000134436	O	0.000134436	1
A vs B	rs1322054	9	117669299	TNFSF8	TNFSF8	2b	AX-16132474	19	11	8	20	62	29	0.000807962	0.00696782	0.000202392	0.000556695	0.00504772	0.000134436	O	0.000134436	1
A vs B	rs10817682	9	117676314	TNFSF8	TNFSF8	6	AX-42527129	18	12	8	20	63	28	0.00208643	0.0130272	0.000551366	0.00130647	0.008598	0.000324962	O	0.000324962	1
A vs B	rs12338765	9	117676833	TNFSF8	TNFSF8	5	AX-36840317	18	12	8	20	62	28	0.00233531	0.0132564	0.000612219	0.00144491	0.00957809	0.00036746	O	0.00036746	1
A vs B	rs4978611	9	117677305	TNFSF8	TNFSF8	5	AX-16132491	18	12	8	20	63	28	0.00208643	0.0130272	0.000551366	0.00130647	0.008598	0.000324962	O	0.000324962	1
A vs B	rs3838334	9	117678053	TNFSF8	TNFSF8	6	AX-16132493	18	12	8	20	63	28	0.00208643	0.0130272	0.000551366	0.00130647	0.008598	0.000324962	O	0.000324962	1
A vs B	rs3789879	9	117678236	TNFSF8	TNFSF8	6	AX-16132495	18	12	8	20	63	28	0.00208643	0.0130272	0.000551366	0.00130647	0.008598	0.000324962	O	0.000324962	1
A vs B	rs4979472	9	117685398	TNFSF8	TNFSF8	7	AX-16132506	18	12	8	20	63	28	0.00208643	0.0130272	0.000551366	0.00130647	0.008598	0.000324962	O	0.000324962	1
A vs B	rs10982456	9	117690758	TNFSF8	TNFSF8	5	AX-16132516	18	12	8	20	63	28	0.00208643	0.0130272	0.000551366	0.00130647	0.008598	0.000324962	O	0.000324962	1
A vs B	rs2075533	9	117693631	TNFSF8	TNFSF8	5	AX-11365878	18	12	8	20	63	28	0.00208643	0.0130272	0.000551366	0.00130647	0.008598	0.000324962	O	0.000324962	1
A vs B	rs3181348	9	117694184	TNFSF8	TNFSF8	6	AX-42527155	18	12	8	20	63	27	0.00221067	0.0151559	0.000612219	0.00138684	0.00966642	0.000355717	O	0.000355717	1
A vs B	rs10999435	10	72375801	ADAMTS14	PRF1	2a	AX-11137206	20	10	8	27	55	29	0.00566356	0.0195416	0.00160175	0.00203659	0.00627406	0.000472643	O	0.000472643	1
A vs B	rs916962	14	68993578	RAD51B	RAD51B	4	AX-12813877	15	22	1	78	27	5	0.00133897	0.00755874	0.000787105	0.00039341	0.00783654	0.000411037	O	0.000411037	1
A vs B	rs2525525	14	69008575	RAD51B	RAD51B	7	AX-11396884	15	22	1	79	27	5	0.0011914	0.00685735	0.000695076	0.000347194	0.00693147	0.00035364	O	0.00035364	1
A vs B	rs2525527	14	69009739	RAD51B	RAD51B	4	AX-12813918	15	22	1	79	27	5	0.0011914	0.00685735	0.000695076	0.000347194	0.00693147	0.00035364	O	0.00035364	1

## Sheet: A vs. C
Group	RSID	Chr	Position (hg19)	Gene	Targeted gene (within 50kbp)	Regulome DB Score	SNP	Group A			Group C			P_category_No	P_additive_No	P_dominant_No	P_category_Adjust	P_additive_Adjust	P_dominant_Adjust	Include	P-value (minimum)	<0.0005	<0.001	<0.005
				Gene			SNP	F0	F1	F2	F0	F1	F2	P_category_No	P_additive_No	P_dominant_No	P_category_Adjust	P_additive_Adjust	P_dominant_Adjust	Include		<0.0005	<0.001	<0.005
A vs C	rs10902170	11	554166	LRRC56	HRAS	5	AX-30127191	34	3	1	3	8	1	0.00	0.00115439	0.000140868	0	0.00171201	0.000988848	O	0.000988848	0	1	1
A vs C	rs10902171	11	554214	LRRC56	HRAS	5	AX-83477549	34	3	1	3	8	1	0.00	0.00115439	0.000140868	0	0.00171201	0.000988848	O	0.000988848	0	1	1
A vs C	rs57051195	1	157879792	---	CD5L/KIRREL/CD1D	6	AX-16635306	25	11	2	2	8	2	0.03	0.00979826	0.00751493	0.01	0.00501281	0.00303373	O	0.00303373	0	0	1
A vs C	rs58731678	1	157888476	---	CD5L/KIRREL/CD1D	6	AX-16635352	27	9	2	2	8	2	0.01	0.00592904	0.00329477	0.01	0.00299981	0.00142053	O	0.00142053	0	0	1
A vs C	rs74119411	1	157888702	---	CD5L/KIRREL/CD1D	7	AX-16635354	27	9	2	2	8	2	0.01	0.00592904	0.00329477	0.01	0.00299981	0.00142053	O	0.00142053	0	0	1
A vs C	rs61130952	1	157889228	---	CD5L/KIRREL/CD1D	6	AX-30139683	27	9	2	2	8	2	0.01	0.00592904	0.00329477	0.01	0.00299981	0.00142053	O	0.00142053	0	0	1
A vs C	rs61687240	1	157889366	---	CD5L/KIRREL/CD1D	6	AX-16635356	27	9	2	2	8	2	0.01	0.00592904	0.00329477	0.01	0.00299981	0.00142053	O	0.00142053	0	0	1
A vs C	rs73009194	1	157889607	---	CD5L/KIRREL/CD1D	7	AX-16635358	27	9	2	2	8	2	0.01	0.00592904	0.00329477	0.01	0.00299981	0.00142053	O	0.00142053	0	0	1
A vs C	rs60579652	1	157890164	---	CD5L/KIRREL/CD1D	7	AX-30139689	27	9	2	2	8	2	0.01	0.00592904	0.00329477	0.01	0.00299981	0.00142053	O	0.00142053	0	0	1
A vs C	rs58211457	1	157890239	---	CD5L/KIRREL/CD1D	7	AX-16635364	27	8	2	2	8	2	0.01	0.00525781	0.00243225	0.01	0.0029652	0.00132032	O	0.00132032	0	0	1
A vs C	rs58173135	1	157890268	---	CD5L/KIRREL/CD1D	7	AX-16635365	27	9	2	2	8	2	0.01	0.00592904	0.00329477	0.01	0.00299981	0.00142053	O	0.00142053	0	0	1
A vs C	rs59115166	1	157890372	---	CD5L/KIRREL/CD1D	7	AX-30139693	27	9	2	2	8	2	0.01	0.00592904	0.00329477	0.01	0.00299981	0.00142053	O	0.00142053	0	0	1
A vs C	rs73009198	1	157890495	---	CD5L/KIRREL/CD1D	6	AX-16635367	27	9	2	2	8	2	0.01	0.00592904	0.00329477	0.01	0.00299981	0.00142053	O	0.00142053	0	0	1
A vs C	rs12068503	1	157890526	---	CD5L/KIRREL/CD1D	7	AX-50056376	27	9	2	2	8	2	0.01	0.00592904	0.00329477	0.01	0.00299981	0.00142053	O	0.00142053	0	0	1
A vs C	rs12094212	1	157890697	---	CD5L/KIRREL/CD1D	5	AX-39107091	27	9	2	2	8	2	0.01	0.00592904	0.00329477	0.01	0.00299981	0.00142053	O	0.00142053	0	0	1
A vs C	rs12095482	1	157891297	---	CD5L/KIRREL/CD1D	5	AX-39107093	27	9	2	2	8	2	0.01	0.00592904	0.00329477	0.01	0.00299981	0.00142053	O	0.00142053	0	0	1
A vs C	rs7514610	1	157891565	---	CD5L/KIRREL/CD1D	7	AX-12630640	27	9	2	2	8	2	0.01	0.00592904	0.00329477	0.01	0.00299981	0.00142053	O	0.00142053	0	0	1
A vs C	rs12022838	1	157891609	---	CD5L/KIRREL/CD1D	7	AX-11186704	27	9	2	2	8	2	0.01	0.00592904	0.00329477	0.01	0.00299981	0.00142053	O	0.00142053	0	0	1
A vs C	rs6657275	1	218596461	TGFB2	TGFB2	7	AX-16879532	28	9	1	3	8	1	0.02	0.00949695	0.00520079	0.02	0.00427301	0.00753063	O	0.00427301	0	0	1
A vs C	rs6668651	1	218596641	TGFB2	TGFB2	7	AX-16879534	28	9	1	3	8	1	0.02	0.00949695	0.00520079	0.02	0.00427301	0.00753063	O	0.00427301	0	0	1
A vs C	rs6671370	1	218597044	TGFB2	TGFB2	7	AX-11577418	27	9	1	3	8	1	0.02	0.010851	0.00608075	0.02	0.00457961	0.00799254	O	0.00457961	0	0	1
A vs C	rs12048049	1	218597297	TGFB2	TGFB2	7	AX-39345659	28	9	1	3	8	1	0.02	0.00949695	0.00520079	0.02	0.00427301	0.00753063	O	0.00427301	0	0	1
A vs C	rs4846478	1	218598328	TGFB2	TGFB2	5	AX-16879542	27	10	1	3	8	1	0.03	0.0129822	0.00831233	0.02	0.00472315	0.00908026	O	0.00472315	0	0	1
A vs C	rs4846479	1	218598410	TGFB2	TGFB2	5	AX-16879544	28	9	1	3	8	1	0.02	0.00949695	0.00520079	0.02	0.00427301	0.00753063	O	0.00427301	0	0	1
A vs C	rs4846481	1	218598484	TGFB2	TGFB2	7	AX-16879545	28	9	1	3	8	1	0.02	0.00949695	0.00520079	0.02	0.00427301	0.00753063	O	0.00427301	0	0	1
A vs C	rs6658473	1	218600419	TGFB2	TGFB2	6	AX-16879547	28	9	1	3	8	1	0.02	0.00949695	0.00520079	0.02	0.00427301	0.00753063	O	0.00427301	0	0	1
A vs C	rs10482792	1	218605461	TGFB2	TGFB2	4	AX-16879558	28	9	1	3	8	1	0.02	0.00949695	0.00520079	0.02	0.00427301	0.00753063	O	0.00427301	0	0	1
A vs C	rs10482795	1	218605609	TGFB2	TGFB2	4	AX-16879560	28	9	1	3	8	1	0.02	0.00949695	0.00520079	0.02	0.00427301	0.00753063	O	0.00427301	0	0	1
A vs C	rs6684205	1	218609702	TGFB2	TGFB2	7	AX-16879572	28	9	1	3	8	1	0.02	0.00949695	0.00520079	0.02	0.00427301	0.00753063	O	0.00427301	0	0	1
A vs C	rs1418553	1	218610254	TGFB2	TGFB2	5	AX-16879574	28	9	1	3	8	1	0.02	0.00949695	0.00520079	0.02	0.00427301	0.00753063	O	0.00427301	0	0	1
A vs C	rs991967	1	218615451	TGFB2	TGFB2	7	AX-12671893	28	9	1	3	8	1	0.02	0.00949695	0.00520079	0.02	0.00427301	0.00753063	O	0.00427301	0	0	1
A vs C	rs1046017	1	218617135	TGFB2	TGFB2	6	AX-30600799	28	9	1	3	8	1	0.02	0.00949695	0.00520079	0.02	0.00427301	0.00753063	O	0.00427301	0	0	1
A vs C	rs6683598	1	218617900	TGFB2	TGFB2	6	AX-16879590	27	10	1	3	8	1	0.03	0.0129822	0.00831233	0.02	0.00472315	0.00908026	O	0.00472315	0	0	1
A vs C	rs1342590	1	218619646	TGFB2	TGFB2	5	AX-16879595	27	10	1	3	8	1	0.03	0.0129822	0.00831233	0.02	0.00472315	0.00908026	O	0.00472315	0	0	1
A vs C	rs12032375	1	218620199	TGFB2	TGFB2	6	AX-16879598	28	9	1	3	8	1	0.02	0.00949695	0.00520079	0.02	0.00427301	0.00753063	O	0.00427301	0	0	1
A vs C	rs1473526	1	218620747	TGFB2	TGFB2	7	AX-16879601	27	10	1	3	8	1	0.03	0.0129822	0.00831233	0.02	0.00472315	0.00908026	O	0.00472315	0	0	1
A vs C	rs6426153	1	224907713	CNIH3	CNIH3	5	AX-30638707	31	4	2	4	8	0	NA	0.0239574	0.00205125	NA	0.0262281	0.00367714	O	0.00367714	0	0	1
A vs C	rs11127233	2	29866175	ALK	ALK	5	AX-13919728	26	11	1	2	9	1	0.02	0.00763044	0.00504004	0.02	0.00613308	0.00470866	O	0.00470866	0	0	1
A vs C	rs6752106	2	29866206	ALK	ALK	5	AX-13919729	25	11	1	2	9	1	0.02	0.00876433	0.00586271	0.02	0.00651277	0.00497979	O	0.00497979	0	0	1
A vs C	rs6755254	2	29866218	ALK	ALK	5	AX-13919730	26	11	1	2	9	1	0.02	0.00763044	0.00504004	0.02	0.00613308	0.00470866	O	0.00470866	0	0	1
A vs C	rs1947444	2	33391901	LTBP1	LTBP1	2a	AX-13926374	15	18	5	2	3	7	0.01	0.0114519	0.160725	0.59	0.0031217	0.023607	O	0.0031217	0	0	1
A vs C	rs6728094	2	33392911	LTBP1	LTBP1	5	AX-13926376	12	20	6	2	3	7	0.02	0.0251884	0.324967	0.74	0.00448965	0.0505036	O	0.00448965	0	0	1
A vs C	rs62146678	2	33401764	LTBP1	LTBP1	4	AX-13926387	13	20	5	2	3	7	0.01	0.0154044	0.259111	0.74	0.00397206	0.0475725	O	0.00397206	0	0	1
A vs C	rs4670778	2	33402015	LTBP1	LTBP1	7	AX-13926389	13	20	5	2	3	7	0.01	0.0154044	0.259111	0.74	0.00397206	0.0475725	O	0.00397206	0	0	1
A vs C	rs12617948	2	33403734	LTBP1	LTBP1	7	AX-13926409	13	19	6	2	3	7	0.02	0.0218239	0.259111	0.74	0.00454375	0.0475725	O	0.00454375	0	0	1
A vs C	rs12617970	2	33403837	LTBP1	LTBP1	6	AX-13926410	13	19	6	2	3	7	0.02	0.0218239	0.259111	0.74	0.00454375	0.0475725	O	0.00454375	0	0	1
A vs C	rs6707904	2	33405332	LTBP1	LTBP1	6	AX-13926418	13	19	6	2	3	7	0.02	0.0218239	0.259111	0.74	0.00454375	0.0475725	O	0.00454375	0	0	1
A vs C	rs4670828	2	33406035	LTBP1	LTBP1	6	AX-13926421	13	19	6	2	3	7	0.02	0.0218239	0.259111	0.74	0.00454375	0.0475725	O	0.00454375	0	0	1
A vs C	rs4670245	2	33406249	LTBP1	LTBP1	5	AX-13926423	13	19	6	2	3	7	0.02	0.0218239	0.259111	0.74	0.00454375	0.0475725	O	0.00454375	0	0	1
A vs C	rs4670836	2	33406372	LTBP1	LTBP1	5	AX-13926424	13	19	6	2	3	7	0.02	0.0218239	0.259111	0.74	0.00454375	0.0475725	O	0.00454375	0	0	1
A vs C	rs4670849	2	33406578	LTBP1	LTBP1	5	AX-12577241	13	19	6	2	3	7	0.02	0.0218239	0.259111	0.74	0.00454375	0.0475725	O	0.00454375	0	0	1
A vs C	rs4670251	2	33406784	LTBP1	LTBP1	5	AX-33774987	13	19	6	2	3	7	0.02	0.0218239	0.259111	0.74	0.00454375	0.0475725	O	0.00454375	0	0	1
A vs C	rs17566780	2	33410088	LTBP1	LTBP1	7	AX-13926444	13	19	6	2	3	7	0.02	0.0218239	0.259111	0.74	0.00454375	0.0475725	O	0.00454375	0	0	1
A vs C	rs1065324	2	33412077	LTBP1	LTBP1	5	AX-13926450	13	19	6	2	3	7	0.02	0.0218239	0.259111	0.74	0.00454375	0.0475725	O	0.00454375	0	0	1
A vs C	rs17641062	2	33414661	LTBP1	LTBP1	4	AX-40965605	13	19	6	2	3	7	0.02	0.0218239	0.259111	0.74	0.00454375	0.0475725	O	0.00454375	0	0	1
A vs C	rs4670928	2	33417110	LTBP1	LTBP1	5	AX-13926467	13	19	6	2	3	7	0.02	0.0218239	0.259111	0.74	0.00454375	0.0475725	O	0.00454375	0	0	1
A vs C	rs10495784	2	33445526	LTBP1	LTBP1	5	AX-13926553	15	18	4	2	4	6	0.02	0.0149392	0.146122	0.56	0.00473699	0.0409728	O	0.00473699	0	0	1
A vs C	rs4630744	2	33461375	LTBP1	LTBP1	6	AX-12576172	20	14	4	3	3	6	0.02	0.0136393	0.104496	0.78	0.00497393	0.0386974	O	0.00497393	0	0	1
A vs C	rs12468769	2	33466483	LTBP1	LTBP1	4	AX-11208338	20	15	3	2	5	5	0.02	0.00765557	0.0411697	0.02	0.00450317	0.016323	O	0.00450317	0	0	1
A vs C	rs11123861	2	98309882	LOC728537	ZAP70	6	AX-41060469	27	9	2	2	9	1	0.01	0.0101704	0.00329477	0.01	0.0109053	0.00235285	O	0.00235285	0	0	1
A vs C	rs117805723	2	220476273	STK11IP	INHA	5	AX-37957105	34	4	0	5	6	1	NA	0.00206175	0.00169253	NA	0.00355196	0.00445496	O	0.00355196	0	0	1
A vs C	rs6441894	3	45206579	---	CDCP1	5	AX-11564296	15	16	7	10	2	0	NA	0.0192016	0.0156452	NA	0.00622794	0.00368801	O	0.00368801	0	0	1
A vs C	rs6790786	3	45208579	---	CDCP1	4	AX-41239491	17	14	7	10	2	0	NA	0.0326204	0.0302911	NA	0.00718613	0.00430545	O	0.00430545	0	0	1
A vs C	rs9883649	3	45208983	---	CDCP1	2b	AX-41239493	17	14	7	10	2	0	NA	0.0326204	0.0302911	NA	0.00718613	0.00430545	O	0.00430545	0	0	1
A vs C	rs9813621	3	45209746	---	CDCP1	5	AX-34328947	17	14	7	10	2	0	NA	0.0326204	0.0302911	NA	0.00718613	0.00430545	O	0.00430545	0	0	1
A vs C	rs9851065	3	45209899	---	CDCP1	5	AX-41239499	17	14	7	10	2	0	NA	0.0326204	0.0302911	NA	0.00718613	0.00430545	O	0.00430545	0	0	1
A vs C	rs9856692	3	45211044	---	CDCP1	2b	AX-41239505	17	14	7	10	2	0	NA	0.0326204	0.0302911	NA	0.00718613	0.00430545	O	0.00430545	0	0	1
A vs C	rs9819089	3	45211087	---	CDCP1	4	AX-14313094	17	14	7	10	2	0	NA	0.0326204	0.0302911	NA	0.00718613	0.00430545	O	0.00430545	0	0	1
A vs C	rs9856728	3	45211102	---	CDCP1	3a	AX-41239507	17	14	7	10	2	0	NA	0.0326204	0.0302911	NA	0.00718613	0.00430545	O	0.00430545	0	0	1
A vs C	rs4234661	3	119288872	CD80	CD80	6	AX-11497268	15	20	2	10	2	0	NA	0.0197816	0.018223	NA	0.00609194	0.00478204	O	0.00478204	0	0	1
A vs C	rs12696022	3	154802462	MME	MME	3a	AX-11223666	34	4	0	3	8	1	NA	0.000205778	0.000140868	NA	0.00156308	0.00129107	O	0.00129107	0	0	1
A vs C	rs2196521	3	154812638	MME	MME	6	AX-41144175	33	5	0	3	8	1	NA	0.000365979	0.000278265	NA	0.00210683	0.00183439	O	0.00183439	0	0	1
A vs C	rs9846059	3	189399241	TP63	TP63	6	AX-14237693	31	7	0	3	7	2	NA	0.00103036	0.00101525	NA	0.00383682	0.00361145	O	0.00361145	0	0	1
A vs C	rs1920283	3	189399533	TP63	TP63	7	AX-34217339	31	7	0	3	7	2	NA	0.00103036	0.00101525	NA	0.00383682	0.00361145	O	0.00361145	0	0	1
A vs C	rs2378510	3	189400282	TP63	TP63	6	AX-14237698	32	6	0	3	7	2	NA	0.00068782	0.000541459	NA	0.00299729	0.00262151	O	0.00262151	0	0	1
A vs C	rs2141613	3	189400727	TP63	TP63	5	AX-14237699	32	6	0	3	7	2	NA	0.00068782	0.000541459	NA	0.00299729	0.00262151	O	0.00262151	0	0	1
A vs C	rs6790659	3	189402395	TP63	TP63	4	AX-11585601	32	6	0	3	7	2	NA	0.00068782	0.000541459	NA	0.00299729	0.00262151	O	0.00262151	0	0	1
A vs C	rs6769332	3	189403113	TP63	TP63	6	AX-14237704	32	6	0	3	7	2	NA	0.00068782	0.000541459	NA	0.00299729	0.00262151	O	0.00262151	0	0	1
A vs C	rs16864723	3	189407380	TP63	TP63	6	AX-12475170	32	6	0	3	7	2	NA	0.00068782	0.000541459	NA	0.00299729	0.00262151	O	0.00262151	0	0	1
A vs C	rs28716955	4	23875160	PPARGC1A	PPARGC1A	7	AX-14637335	22	14	2	2	8	2	0.06	0.0202273	0.0219467	0.1	0.00318378	0.0134065	O	0.00318378	0	0	1
A vs C	rs6838600	4	23875311	PPARGC1A	PPARGC1A	7	AX-12611482	22	14	2	2	8	2	0.06	0.0202273	0.0219467	0.1	0.00318378	0.0134065	O	0.00318378	0	0	1
A vs C	rs4550905	4	23875559	PPARGC1A	PPARGC1A	7	AX-14637337	22	14	2	2	8	2	0.06	0.0202273	0.0219467	0.1	0.00318378	0.0134065	O	0.00318378	0	0	1
A vs C	rs28645801	4	23927672	---	PPARGC1A	5	AX-14637457	33	5	0	4	6	2	NA	0.00115439	0.000911609	NA	0.00357701	0.00221613	O	0.00221613	0	0	1
A vs C	rs2231146	4	89039500	ABCG2	ABCG2	6	AX-11376849	35	3	0	5	5	2	NA	0.00164345	0.000877141	NA	0.00715194	0.00486642	O	0.00486642	0	0	1
A vs C	rs2231145	4	89039584	ABCG2	ABCG2	6	AX-34976379	35	3	0	5	6	1	NA	0.00126631	0.000877141	NA	0.00608465	0.00486642	O	0.00486642	0	0	1
A vs C	rs117195876	4	89041399	ABCG2	ABCG2	4	AX-34976391	35	2	0	5	5	2	NA	0.00150872	0.000611345	NA	0.00674663	0.00399775	O	0.00399775	0	0	1
A vs C	rs117815474	4	89041878	ABCG2	ABCG2	7	AX-38149325	34	2	0	5	6	0	NA	0.00144452	0.00144452	NA	0.00477358	0.00477358	O	0.00477358	0	0	1
A vs C	rs12641369	4	89059917	ABCG2	ABCG2	2b	AX-11220094	28	10	0	2	7	3	NA	0.00139137	0.00209256	NA	0.00434127	0.00532698	O	0.00434127	0	0	1
A vs C	rs4148152	4	89060909	ABCG2	ABCG2	7	AX-12567524	28	10	0	2	7	3	NA	0.00139137	0.00209256	NA	0.00434127	0.00532698	O	0.00434127	0	0	1
A vs C	rs7694512	4	154617860	TLR2	TLR2	5	AX-34628685	7	23	7	8	3	0	NA	0.0030088	0.00222628	NA	0.00492391	0.00378265	O	0.00378265	0	0	1
A vs C	rs71563985	6	21182988	CDKAL1	CDKAL1	7	AX-35692563	35	2	1	5	5	2	0.00	0.00474693	0.000877141	0.43	0.0167555	0.00330219	O	0.00330219	0	0	1
A vs C	rs10452581	6	21189988	CDKAL1	CDKAL1	3a	AX-35692589	32	5	1	4	8	0	NA	0.00857887	0.00176373	NA	0.0110431	0.00347951	O	0.00347951	0	0	1
A vs C	rs2351311	6	74450775	CD109	CD109	5	AX-15440586	7	20	9	8	4	0	NA	0.00427009	0.00443836	NA	0.00495661	0.00659021	O	0.00495661	0	0	1
A vs C	rs13199198	6	74459265	CD109	CD109	7	AX-35879305	7	21	10	8	4	0	NA	0.00331053	0.00327282	NA	0.0045768	0.00585833	O	0.0045768	0	0	1
A vs C	rs9447010	6	74465876	CD109	CD109	7	AX-35879327	7	21	10	8	4	0	NA	0.00331053	0.00327282	NA	0.0045768	0.00585833	O	0.0045768	0	0	1
A vs C	rs7775539	6	74469732	CD109	CD109	4	AX-11644739	7	21	10	8	4	0	NA	0.00331053	0.00327282	NA	0.0045768	0.00585833	O	0.0045768	0	0	1
A vs C	rs9442959	6	74470927	CD109	CD109	4	AX-15440629	7	21	10	8	4	0	NA	0.00331053	0.00327282	NA	0.0045768	0.00585833	O	0.0045768	0	0	1
A vs C	rs6939653	6	74474770	CD109	CD109	6	AX-15440637	7	21	10	8	4	0	NA	0.00331053	0.00327282	NA	0.0045768	0.00585833	O	0.0045768	0	0	1
A vs C	rs10943126	6	74477289	CD109	CD109	7	AX-15440643	7	20	10	8	4	0	NA	0.00369005	0.00380569	NA	0.00477173	0.0062051	O	0.00477173	0	0	1
A vs C	rs4706554	6	74481076	CD109	CD109	6	AX-12578565	7	21	10	8	4	0	NA	0.00331053	0.00327282	NA	0.0045768	0.00585833	O	0.0045768	0	0	1
A vs C	rs10081379	7	128558502	---	IRF5	5	AX-36024001	25	13	0	2	8	2	NA	0.00409608	0.00751493	NA	0.00494699	0.0146146	O	0.00494699	0	0	1
A vs C	rs10280295	7	128558689	---	IRF5	5	AX-36024003	25	13	0	2	8	2	NA	0.00409608	0.00751493	NA	0.00494699	0.0146146	O	0.00494699	0	0	1
A vs C	rs7810172	7	151586291	---	PRKAG2	7	AX-15612886	11	22	5	10	2	0	NA	0.00464853	0.00329477	NA	0.00601354	0.00400888	O	0.00400888	0	0	1
A vs C	rs10215172	7	151588043	---	PRKAG2	6	AX-42145679	11	21	5	10	2	0	NA	0.00537044	0.0038311	NA	0.00631999	0.00424463	O	0.00424463	0	0	1
A vs C	rs3935551	8	22980972	TNFRSF10D	TNFRSF10A/B/C/D	6	AX-36574967	32	6	0	4	8	0	NA	0.00176373	0.00176373	NA	0.00443823	0.00443823	O	0.00443823	0	0	1
A vs C	rs76994550	8	52400222	PXDNL	PXDNL	6	AX-15984012	26	12	0	3	7	2	NA	0.00566069	0.0128617	NA	0.00353516	0.0107212	O	0.00353516	0	0	1
A vs C	rs16916405	8	52413558	PXDNL	PXDNL	5	AX-42429189	28	10	0	3	7	2	NA	0.00301152	0.00520079	NA	0.00188961	0.00445942	O	0.00188961	0	0	1
A vs C	rs16916408	8	52414260	PXDNL	PXDNL	5	AX-11289530	27	11	0	3	7	2	NA	0.00415758	0.00831233	NA	0.00318229	0.00908026	O	0.00318229	0	0	1
A vs C	rs78448353	8	52417490	PXDNL	PXDNL	7	AX-15984048	28	10	0	3	7	2	NA	0.00301152	0.00520079	NA	0.00188961	0.00445942	O	0.00188961	0	0	1
A vs C	rs428484	8	90776033	RIPK2	RIPK2	4	AX-16073190	29	7	2	3	7	2	0.01	0.0077313	0.00313924	0.01	0.00198601	0.00253267	O	0.00198601	0	0	1
A vs C	rs39763	8	90780175	RIPK2	RIPK2	7	AX-42483833	29	7	2	3	7	2	0.01	0.0077313	0.00313924	0.01	0.00198601	0.00253267	O	0.00198601	0	0	1
A vs C	rs40454	8	90804732	RIPK2	RIPK2	6	AX-16073271	30	8	0	3	7	2	NA	0.00150426	0.00182408	NA	0.00165916	0.00225166	O	0.00165916	0	0	1
A vs C	rs40379	8	90805317	RIPK2	RIPK2	7	AX-16073272	29	7	2	3	7	2	0.01	0.0077313	0.00313924	0.01	0.00198601	0.00253267	O	0.00198601	0	0	1
A vs C	rs434264	8	90810122	RIPK2	RIPK2	6	AX-42483891	29	7	2	3	7	2	0.01	0.0077313	0.00313924	0.01	0.00198601	0.00253267	O	0.00198601	0	0	1
A vs C	rs39766	8	90811369	RIPK2	RIPK2	5	AX-16073287	29	7	2	3	7	2	0.01	0.0077313	0.00313924	0.01	0.00198601	0.00253267	O	0.00198601	0	0	1
A vs C	rs40635	8	90811990	RIPK2	RIPK2	4	AX-16073289	29	7	2	3	7	2	0.01	0.0077313	0.00313924	0.01	0.00198601	0.00253267	O	0.00198601	0	0	1
A vs C	rs42480	8	90812515	RIPK2	RIPK2	5	AX-11498345	29	7	2	3	7	2	0.01	0.0077313	0.00313924	0.01	0.00198601	0.00253267	O	0.00198601	0	0	1
A vs C	rs39511	8	90812988	RIPK2	RIPK2	4	AX-16073292	29	7	2	3	7	2	0.01	0.0077313	0.00313924	0.01	0.00198601	0.00253267	O	0.00198601	0	0	1
A vs C	rs397540	8	90814279	RIPK2	RIPK2	4	AX-42483903	29	7	2	3	7	2	0.01	0.0077313	0.00313924	0.01	0.00198601	0.00253267	O	0.00198601	0	0	1
A vs C	rs40380	8	90815331	RIPK2	RIPK2	7	AX-16073300	29	7	2	3	7	1	0.02	0.0193756	0.00563982	0.01	0.00531803	0.00351572	O	0.00351572	0	0	1
A vs C	rs39513	8	90818537	RIPK2	RIPK2	7	AX-36767425	28	9	1	3	7	2	0.02	0.0058306	0.00520079	0.01	0.00171889	0.00280451	O	0.00171889	0	0	1
A vs C	rs55914236	9	117573167	TNFSF15	TNFSF8	5	AX-16132256	34	3	0	5	7	0	NA	0.000999253	0.000999253	NA	0.00345619	0.00345619	O	0.00345619	0	0	1
A vs C	rs2208641	9	117582029	TNFSF15	TNFSF8	7	AX-11375203	34	4	0	5	7	0	NA	0.00169253	0.00169253	NA	0.00445496	0.00445496	O	0.00445496	0	0	1
A vs C	rs78582814	10	5969646	FBXO18	IL15RA	5	AX-16296768	35	3	0	5	6	1	NA	0.00126631	0.000877141	NA	0.00407203	0.00297398	O	0.00297398	0	0	1
A vs C	rs8177654	10	6015197	IL15RA	IL15RA	4	AX-16305912	23	12	2	3	6	3	0.06	0.0179338	0.0329468	0.01	0.00374939	0.00557767	O	0.00374939	0	0	1
A vs C	rs7078928	10	54565128	---	MBL2	6	AX-16192178	19	15	4	2	5	5	0.05	0.0136608	0.0552816	0.02	0.00418459	0.00967173	O	0.00418459	0	0	1
A vs C	rs7918389	10	54570951	---	MBL2	5	AX-11653684	7	22	9	8	2	2	0.01	0.0269697	0.00327282	0.02	0.0175623	0.00384963	O	0.00384963	0	0	1
A vs C	rs11003177	10	54571607	---	MBL2	5	AX-16192383	7	22	9	8	2	2	0.01	0.0269697	0.00327282	0.02	0.0175623	0.00384963	O	0.00384963	0	0	1
A vs C	rs11003178	10	54571632	---	MBL2	5	AX-16192384	7	22	9	8	2	2	0.01	0.0269697	0.00327282	0.02	0.0175623	0.00384963	O	0.00384963	0	0	1
A vs C	rs11003179	10	54571654	---	MBL2	5	AX-16192385	7	22	9	8	2	2	0.01	0.0269697	0.00327282	0.02	0.0175623	0.00384963	O	0.00384963	0	0	1
A vs C	rs11003180	10	54571759	---	MBL2	5	AX-29642349	7	22	9	8	2	2	0.01	0.0269697	0.00327282	0.02	0.0175623	0.00384963	O	0.00384963	0	0	1
A vs C	rs11003181	10	54571966	---	MBL2	5	AX-16192397	7	22	9	8	2	2	0.01	0.0269697	0.00327282	0.02	0.0175623	0.00384963	O	0.00384963	0	0	1
A vs C	rs7476743	10	54576570	---	MBL2	6	AX-16192511	7	22	9	8	2	2	0.01	0.0269697	0.00327282	0.02	0.0175623	0.00384963	O	0.00384963	0	0	1
A vs C	rs10882494	10	96499931	CYP2C19	CYP2C19	7	AX-38912269	9	24	5	10	2	0	NA	0.00195707	0.00128647	NA	0.00383381	0.00268402	O	0.00268402	0	0	1
A vs C	rs7899661	10	96643950	---	CYP2C19/CYP2C9	7	AX-16434796	8	24	5	10	2	0	NA	0.00139711	0.000885567	NA	0.00256879	0.00171197	O	0.00171197	0	0	1
A vs C	rs2253635	10	96700537	CYP2C9	CYP2C9	6	AX-16434884	9	24	5	10	2	0	NA	0.00195707	0.00128647	NA	0.00383381	0.00268402	O	0.00268402	0	0	1
A vs C	rs1856908	10	96732731	CYP2C9	CYP2C9	6	AX-16434950	9	24	5	10	2	0	NA	0.00195707	0.00128647	NA	0.00383381	0.00268402	O	0.00268402	0	0	1
A vs C	rs7903917	10	96753819	CYP2C9	CYP2C9	6	AX-29775391	11	22	5	11	1	0	NA	0.00442552	0.00283289	NA	0.00748125	0.00494157	O	0.00494157	0	0	1
A vs C	rs7481576	11	438755	ANO9	ANO9	5	AX-30069901	29	8	0	4	6	1	NA	0.00925995	0.0129241	NA	0.00482696	0.0129818	O	0.00482696	0	0	1
A vs C	rs11246169	11	526438	RNH1	HRAS	5	AX-39095099	29	8	1	3	6	3	0.01	0.00275985	0.00313924	0.01	0.00234925	0.00367146	O	0.00234925	0	0	1
A vs C	rs12628	11	534242	HRAS	HRAS	1f	AX-39096411	29	8	1	3	6	3	0.01	0.00275985	0.00313924	0.01	0.00234925	0.00367146	O	0.00234925	0	0	1
A vs C	rs12576769	11	535026	HRAS	HRAS	4	AX-30120527	33	4	0	3	8	0	NA	0.000322429	0.000322429	NA	0.00147385	0.00147385	O	0.00147385	0	0	1
A vs C	rs45473693	11	536284	HRAS	HRAS	4	AX-30120957	33	4	1	3	8	1	0.00	0.00169003	0.000278265	0.01	0.00197752	0.00131323	O	0.00131323	0	0	1
A vs C	rs45586832	11	536773	HRAS	HRAS	3a	AX-30121117	33	4	1	3	8	1	0.00	0.00169003	0.000278265	0.01	0.00197752	0.00131323	O	0.00131323	0	0	1
A vs C	rs112360405	11	537466	LRRC56	HRAS	2b	AX-37509217	33	4	1	3	8	1	0.00	0.00169003	0.000278265	0.01	0.00197752	0.00131323	O	0.00131323	0	0	1
A vs C	rs4963176	11	538532	LRRC56	HRAS	5	AX-39097159	29	8	1	3	6	3	0.01	0.00275985	0.00313924	0.01	0.00234925	0.00367146	O	0.00234925	0	0	1
A vs C	rs12420647	11	538940	LRRC56	HRAS	4	AX-39097239	31	6	1	3	6	3	0.00	0.00168869	0.00101525	0.01	0.00154632	0.00158651	O	0.00154632	0	0	1
A vs C	rs1870727	11	539744	LRRC56	HRAS	5	AX-39097397	31	6	1	3	6	3	0.00	0.00168869	0.00101525	0.01	0.00154632	0.00158651	O	0.00154632	0	0	1
A vs C	rs74920097	11	539906	LRRC56	HRAS	5	AX-30122327	33	4	1	3	8	1	0.00	0.00169003	0.000278265	0.01	0.00197752	0.00131323	O	0.00131323	0	0	1
A vs C	rs67182149	11	542275	LRRC56	HRAS	5	AX-30123437	33	4	1	3	8	1	0.00	0.00169003	0.000278265	0.01	0.00197752	0.00131323	O	0.00131323	0	0	1
A vs C	rs2894649	11	542844	LRRC56	HRAS	5	AX-39098123	33	4	1	3	8	1	0.00	0.00169003	0.000278265	0.01	0.00197752	0.00131323	O	0.00131323	0	0	1
A vs C	rs10902168	11	544087	LRRC56	HRAS	2b	AX-30124127	31	6	1	3	6	3	0.00	0.00168869	0.00101525	0.01	0.00154632	0.00158651	O	0.00154632	0	0	1
A vs C	rs4963136	11	549119	LRRC56	HRAS	5	AX-39099123	34	4	0	5	6	1	NA	0.00206175	0.00169253	NA	0.00602697	0.00445496	O	0.00445496	0	0	1
A vs C	rs7942030	11	549959	LRRC56	HRAS	5	AX-39099253	34	4	0	5	6	1	NA	0.00206175	0.00169253	NA	0.00602697	0.00445496	O	0.00445496	0	0	1
A vs C	rs7396875	11	551405	LRRC56	HRAS	5	AX-39099507	34	4	0	5	6	1	NA	0.00206175	0.00169253	NA	0.00602697	0.00445496	O	0.00445496	0	0	1
A vs C	rs10902172	11	554299	LRRC56	HRAS	5	AX-30127231	34	4	0	5	6	1	NA	0.00206175	0.00169253	NA	0.00602697	0.00445496	O	0.00445496	0	0	1
A vs C	rs3943356	11	559016	C11orf35	HRAS	4	AX-39101307	32	5	1	3	8	1	0.00	0.00244478	0.000541459	0.01	0.00272984	0.00121309	O	0.00121309	0	0	1
A vs C	rs7107643	11	646923	DEAF1	DRD4	5	AX-30188609	24	12	2	3	8	1	0.09	0.0517271	0.0282926	0.02	0.00481643	0.00788253	O	0.00481643	0	0	1
A vs C	rs634964	11	126439019	KIRREL3	KIRREL3	5	AX-11562406	12	20	5	9	3	0	NA	0.0152725	0.0150107	NA	0.00582071	0.00455123	O	0.00455123	0	0	1
A vs C	rs1999364	13	28577035	FLT3	FLT3	7	AX-16382628	23	14	1	2	6	4	0.01	0.00355009	0.0156452	0.02	0.0045816	0.0195502	O	0.0045816	0	0	1
A vs C	rs73463638	15	99425470	IGF1R	IGF1R	4	AX-13011559	30	7	1	3	9	0	NA	0.0071015	0.00182408	NA	0.0145124	0.00293152	O	0.00293152	0	0	1
A vs C	rs1521483	15	99435815	IGF1R	IGF1R	5	AX-39985471	30	7	1	3	9	0	NA	0.0071015	0.00182408	NA	0.0145124	0.00293152	O	0.00293152	0	0	1
A vs C	rs7170203	15	99436439	IGF1R	IGF1R	5	AX-13011597	30	7	1	3	9	0	NA	0.0071015	0.00182408	NA	0.0145124	0.00293152	O	0.00293152	0	0	1
A vs C	rs41449445	15	99439096	IGF1R	IGF1R	5	AX-31784933	30	7	1	3	9	0	NA	0.0071015	0.00182408	NA	0.0145124	0.00293152	O	0.00293152	0	0	1
A vs C	rs1464432	15	99441382	IGF1R	IGF1R	4	AX-39985481	30	7	1	3	9	0	NA	0.0071015	0.00182408	NA	0.0145124	0.00293152	O	0.00293152	0	0	1
A vs C	rs1464433	15	99441436	IGF1R	IGF1R	5	AX-11266029	30	7	1	3	9	0	NA	0.0071015	0.00182408	NA	0.0145124	0.00293152	O	0.00293152	0	0	1
A vs C	rs3743256	15	99442595	IGF1R	IGF1R	4	AX-39985485	30	7	1	3	9	0	NA	0.0071015	0.00182408	NA	0.0145124	0.00293152	O	0.00293152	0	0	1
A vs C	rs3743260	15	99443292	IGF1R	IGF1R	4	AX-13011605	30	7	1	3	9	0	NA	0.0071015	0.00182408	NA	0.0145124	0.00293152	O	0.00293152	0	0	1
A vs C	rs3743261	15	99443331	IGF1R	IGF1R	5	AX-12559634	30	7	1	3	9	0	NA	0.0071015	0.00182408	NA	0.0145124	0.00293152	O	0.00293152	0	0	1
A vs C	rs60456299	15	99443847	IGF1R	IGF1R	4	AX-31784943	30	7	1	3	9	0	NA	0.0071015	0.00182408	NA	0.0145124	0.00293152	O	0.00293152	0	0	1
A vs C	rs12593291	15	99444259	IGF1R	IGF1R	3a	AX-13011608	30	7	1	3	9	0	NA	0.0071015	0.00182408	NA	0.0145124	0.00293152	O	0.00293152	0	0	1
A vs C	rs57799013	15	99445427	IGF1R	IGF1R	5	AX-31784947	30	7	1	3	9	0	NA	0.0071015	0.00182408	NA	0.0145124	0.00293152	O	0.00293152	0	0	1
A vs C	rs11247381	15	99453068	IGF1R	IGF1R	7	AX-39985513	30	7	1	3	9	0	NA	0.0071015	0.00182408	NA	0.0145124	0.00293152	O	0.00293152	0	0	1
A vs C	rs4788423	16	24018863	PRKCB	PRKCB	5	AX-11526395	8	21	9	8	4	0	NA	0.00531434	0.00579723	NA	0.00666235	0.0047841	O	0.0047841	0	0	1
A vs C	rs11641223	16	24020316	PRKCB	PRKCB	7	AX-31853365	7	22	9	8	4	0	NA	0.00339935	0.00327282	NA	0.00539614	0.00384963	O	0.00384963	0	0	1
A vs C	rs75924220	16	24028093	PRKCB	PRKCB	5	AX-31853411	35	3	0	5	5	2	NA	0.00164345	0.000877141	NA	0.00274634	0.00297398	O	0.00274634	0	0	1
A vs C	rs451516	16	56576327	MT4	MT3	6	AX-11508655	25	12	1	2	8	2	0.02	0.00618277	0.00751493	0.02	0.00401457	0.00916572	O	0.00401457	0	0	1
A vs C	rs374725	16	56578292	MT4	MT3	7	AX-12559760	33	5	0	4	8	0	NA	0.000911609	0.000911609	NA	0.00221613	0.00221613	O	0.00221613	0	0	1
A vs C	rs74581324	16	56581222	MT4	MT3	4	AX-13068813	14	19	4	10	2	0	NA	0.015218	0.0127519	NA	0.00278247	0.00193004	O	0.00193004	0	0	1
A vs C	rs16959627	16	56582413	MT4	MT3	5	AX-13068819	33	5	0	4	8	0	NA	0.000911609	0.000911609	NA	0.00221613	0.00221613	O	0.00221613	0	0	1
A vs C	rs62874662	16	56585922	MT4	MT3	7	AX-31928815	4	25	9	7	5	0	NA	0.00176375	0.00169253	NA	0.00472304	0.00445496	O	0.00445496	0	0	1
A vs C	rs77377833	16	56593111	MT4	MT3	3a	AX-13068839	16	18	4	10	2	0	NA	0.0246881	0.0219467	NA	0.00549333	0.00400167	O	0.00400167	0	0	1
A vs C	rs58209386	17	4647044	ZMYND15	CXCL16	5	AX-32223301	34	4	0	5	7	0	NA	0.00169253	0.00169253	NA	0.00414866	0.00414866	O	0.00414866	0	0	1
A vs C	rs60081436	17	36085961	HNF1B	HNF1B	4	AX-32179953	32	6	0	4	7	1	NA	0.00181532	0.00176373	NA	0.00211009	0.00443823	O	0.00211009	0	0	1
A vs C	rs10515099	17	53513574	MMD	MMD	5	AX-11114872	23	14	1	4	6	2	0.15	0.0517271	0.107652	0.02	0.00493149	0.0121706	O	0.00493149	0	0	1
A vs C	rs2071483	19	11688539	ACP5	ECSIT	4	AX-32618647	36	2	0	5	6	1	NA	0.000888124	0.000543625	NA	0.0034194	0.0024266	O	0.0024266	0	0	1
A vs C	rs2445835	19	50951689	MYBPC2	POLD1	5	AX-40465355	26	11	1	3	6	3	0.02	0.00592904	0.0128617	0.3	0.00332233	0.0180815	O	0.00332233	0	0	1
A vs C	rs3828016	20	1917290	SIRPA	SIRPA	6	AX-13489813	8	24	6	9	2	1	0.01	0.00871067	0.00182408	0.01	0.0103131	0.00293152	O	0.00293152	0	0	1
A vs C	rs2071197	20	43030435	HNF4A	HNF4A	2b	AX-11365317	3	21	14	7	4	1	0.00	0.00257236	0.000877141	0.01	0.00353102	0.00297398	O	0.00297398	0	0	1
A vs C	rs12626846	21	26981366	MRPL39	JAM2	5	AX-13629037	18	15	5	1	4	7	0.01	0.00329381	0.0360875	0.02	0.00443924	0.0183397	O	0.00443924	0	0	1
A vs C	rs75300852	21	26982369	MRPL39	JAM2	6	AX-13629045	18	15	5	1	4	7	0.01	0.00329381	0.0360875	0.02	0.00443924	0.0183397	O	0.00443924	0	0	1
A vs C	rs1892642	21	26982980	MRPL39	JAM2	5	AX-13629047	18	15	5	1	4	7	0.01	0.00329381	0.0360875	0.02	0.00443924	0.0183397	O	0.00443924	0	0	1
A vs C	rs762202	21	26983867	MRPL39	JAM2	7	AX-40662001	18	15	5	1	4	7	0.01	0.00329381	0.0360875	0.02	0.00443924	0.0183397	O	0.00443924	0	0	1
A vs C	rs7280370	21	26987261	MRPL39	JAM2	6	AX-13629063	18	15	5	1	4	7	0.01	0.00329381	0.0360875	0.02	0.00443924	0.0183397	O	0.00443924	0	0	1
A vs C	rs2829836	21	26991114	MRPL39	JAM2	7	AX-13629082	18	15	5	1	4	7	0.01	0.00329381	0.0360875	0.02	0.00443924	0.0183397	O	0.00443924	0	0	1
A vs C	rs763332	21	27009778	MRPL39	JAM2	7	AX-40662075	25	10	3	1	8	3	0.02	0.00401415	0.00548847	0.02	0.00603515	0.00404678	O	0.00404678	0	0	1
A vs C	rs112602598	21	27010352	MRPL39	JAM2	5	AX-13629184	25	10	3	1	8	3	0.02	0.00401415	0.00548847	0.02	0.00603515	0.00404678	O	0.00404678	0	0	1
A vs C	rs66733150	21	27013745	JAM2	JAM2	5	AX-13629191	27	9	2	3	7	2	0.03	0.0131408	0.00831233	0.02	0.0129258	0.00321946	O	0.00321946	0	0	1
A vs C	rs743319	21	27016739	JAM2	JAM2	7	AX-33191959	27	9	2	3	7	2	0.03	0.0131408	0.00831233	0.02	0.0129258	0.00321946	O	0.00321946	0	0	1
A vs C	rs68182136	21	27018759	JAM2	JAM2	6	AX-13629214	27	9	2	3	7	2	0.03	0.0131408	0.00831233	0.02	0.0129258	0.00321946	O	0.00321946	0	0	1
A vs C	rs2829841	21	27023022	JAM2	JAM2	6	AX-13629236	26	10	2	2	7	3	0.02	0.00440865	0.00504004	0.01	0.00707969	0.00269558	O	0.00269558	0	0	1
A vs C	rs78995863	22	37547987	IL2RB	IL2RB	7	AX-33645011	17	19	2	10	2	0	NA	0.0319303	0.0302911	NA	0.00552406	0.00430545	O	0.00430545	0	0	1
A vs C	rs5925423	X	149931772	MTMR1	CD99L2	5	AX-11550590	31	6	1	3	9	0	NA	0.00464656	0.00101525	NA	0.00461187	0.00225357	O	0.00225357	0	0	1

## Sheet: B vs. C
Group	RSID	Chr	Position (hg19)	Gene	Targeted gene (within 50kbp)	Regulome DB Score	Marker	Group B			Group C			P_category_No	P_additive_No	P_dominant_No	P_category_Adjust	P_additive_Adjust	P_dominant_Adjust	Include	P-value (minimum)	<0.0005
				Gene			Marker	F0	F1	F2	F0	F1	F2	P_category_No	P_additive_No	P_dominant_No	P_category_Adjust	P_additive_Adjust	P_dominant_Adjust	Include		<0.0005
B vs C	rs45473693	11	536284	HRAS	HRAS	4	AX-30120957	90	19	2	3	8	1	0.00151646	0.000529343	0.000317789	0.000915922	0.000431908	0.000183723	O	0.000183723	1
B vs C	rs45586832	11	536773	HRAS	HRAS	3a	AX-30121117	89	20	2	3	8	1	0.00196135	0.000632484	0.000421615	0.00134356	0.000547073	0.000277366	O	0.000277366	1
B vs C	rs112360405	11	537466	LRRC56	HRAS	2b	AX-37509217	90	19	2	3	8	1	0.00151646	0.000529343	0.000317789	0.000915922	0.000431908	0.000183723	O	0.000183723	1
B vs C	rs74920097	11	539906	LRRC56	HRAS	5	AX-30122327	91	18	2	3	8	1	0.00115585	0.000442268	0.000236487	0.000606634	0.000340842	0.000118624	O	0.000118624	1
B vs C	rs67182149	11	542275	LRRC56	HRAS	5	AX-30123437	90	18	2	3	8	1	0.00122566	0.00046757	0.000251742	0.000624743	0.0003514	0.000122381	O	0.000122381	1
B vs C	rs2894649	11	542844	LRRC56	HRAS	5	AX-39098123	91	18	2	3	8	1	0.00115585	0.000442268	0.000236487	0.000606634	0.000340842	0.000118624	O	0.000118624	1
B vs C	rs4963136	11	549119	LRRC56	HRAS	5	AX-39099123	95	14	2	5	6	1	0.00451618	0.00210353	0.00102347	0.0022865	0.0015851	0.000487867	O	0.000487867	1
B vs C	rs7396875	11	551405	LRRC56	HRAS	5	AX-39099507	95	14	2	5	6	1	0.00451618	0.00210353	0.00102347	0.0022865	0.0015851	0.000487867	O	0.000487867	1
B vs C	rs10902170	11	554166	LRRC56	HRAS	5	AX-30127191	91	18	2	3	8	1	0.00115585	0.000442268	0.000236487	0.000606634	0.000340842	0.000118624	O	0.000118624	1
B vs C	rs10902171	11	554214	LRRC56	HRAS	5	AX-83477549	91	18	2	3	8	1	0.00115585	0.000442268	0.000236487	0.000606634	0.000340842	0.000118624	O	0.000118624	1
B vs C	rs10902172	11	554299	LRRC56	HRAS	5	AX-30127231	95	14	2	5	6	1	0.00451618	0.00210353	0.00102347	0.0022865	0.0015851	0.000487867	O	0.000487867	1
B vs C	rs3943356	11	559016	C11orf35	HRAS	4	AX-39101307	87	22	2	3	8	1	0.00315743	0.000897673	0.000716762	0.00212523	0.000752757	0.000457346	O	0.000457346	1
B vs C	rs4829223	X	29573081	IL1RAPL1	IL1RAPL1	5	AX-16349361	21	69	21	9	2	1	0.00160814	0.00171802	0.000317789	0.00127239	0.00147888	0.000244896	O	0.000244896	1

## Sheet: Avs.B+C
Group	RSID	Chr	Position (hg19)	Gene	Targeted gene (within 50kbp)	Regulome DB Score	Marker	Group A			Group B+C			P_category_No	P_additive_No	P_dominant_No	P_category_Adjust	P_additive_Adjust	P_dominant_Adjust	Include	P-value (minimum)	<0.0005
				Gene			Marker	F0	F1	F2	F0	F1	F2	P_category_No	P_additive_No	P_dominant_No	P_category_Adjust	P_additive_Adjust	P_dominant_Adjust	Include		<0.0005
A vs B+C	rs742476	1	11685569	FBXO2	MAD2L2	3a	AX-29961409	8	27	3	66	52	5	0.00347341	0.00131649	0.000780415	0.00181555	0.00065915	0.000394365	O	0.000394365	1
A vs B+C	rs742475	1	11685725	FBXO2	MAD2L2	5	AX-29961427	8	27	3	66	52	5	0.00347341	0.00131649	0.000780415	0.00181555	0.00065915	0.000394365	O	0.000394365	1
A vs B+C	rs2335768	1	11691161	FBXO2	MAD2L2	5	AX-39011889	8	27	3	67	50	6	0.00273602	0.00155661	0.000595216	0.00156672	0.000763094	0.000325585	O	0.000325585	1
A vs B+C	rs6671295	1	11698902	FBXO2	MAD2L2	6	AX-16541197	8	24	6	63	54	6	0.00310178	0.000644428	0.0017063	0.00139135	0.000271135	0.00125463	O	0.000271135	1
A vs B+C	rs7526268	1	11702155	FBXO2	MAD2L2	5	AX-16541330	8	25	5	63	55	5	0.00364945	0.000786965	0.0017063	0.00203991	0.000408873	0.00125463	O	0.000408873	1
A vs B+C	rs6688569	1	11703866	FBXO2	MAD2L2	5	AX-29962797	8	25	5	63	55	5	0.00364945	0.000786965	0.0017063	0.00203991	0.000408873	0.00125463	O	0.000408873	1
A vs B+C	rs12737362	1	11704658	FBXO2	MAD2L2	6	AX-29962829	8	25	5	62	55	5	0.00411724	0.00089519	0.00194577	0.00223904	0.000452404	0.00138273	O	0.000452404	1
A vs B+C	rs11101992	1	110266754	?	GSTM2/GSTM3	1f	AX-38935221	19	19	0	96	25	2	NA	0.00453281	0.00117032	NA	0.00112312	0.000331801	O	0.000331801	1
A vs B+C	rs6673666	1	110273908	?	GSTM2/GSTM3	6	AX-29817205	20	18	0	101	20	2	NA	0.00215301	0.000405066	NA	0.000899939	0.000218139	O	0.000218139	1
A vs B+C	rs1210225	1	208058671	CD34	CD34	4	AX-39263497	22	12	4	31	66	26	0.00141506	0.00133001	0.000296994	0.00198546	0.00141968	0.000439154	O	0.000439154	1
A vs B+C	rs12118224	1	224835036	CNIH3	CNIH3	5	AX-16904519	28	10	0	51	59	13	NA	0.000533594	0.000833777	NA	0.000473148	0.000708253	O	0.000473148	1
A vs B+C	rs1039265	1	224840295	CNIH3	CNIH3	4	AX-11105200	6	21	11	53	61	9	0.00067171	0.000151713	0.00368662	0.00108382	0.000239892	0.00430377	O	0.000239892	1
A vs B+C	rs397947463	1	224842893	CNIH3	CNIH3	5	AX-16904556	6	21	11	53	61	9	0.00067171	0.000151713	0.00368662	0.00108382	0.000239892	0.00430377	O	0.000239892	1
A vs B+C	rs7554310	1	224849358	CNIH3	CNIH3	7	AX-16904589	7	20	11	54	60	9	0.000972558	0.000269398	0.00643866	0.00157668	0.000419242	0.00748071	O	0.000419242	1
A vs B+C	rs61603030	1	224854415	CNIH3	CNIH3	6	AX-30638387	7	20	11	54	60	9	0.000972558	0.000269398	0.00643866	0.00157668	0.000419242	0.00748071	O	0.000419242	1
A vs B+C	rs1337538	1	224854784	CNIH3	CNIH3	5	AX-39365745	7	20	11	54	60	9	0.000972558	0.000269398	0.00643866	0.00157668	0.000419242	0.00748071	O	0.000419242	1
A vs B+C	rs10915693	1	224874426	CNIH3	CNIH3	5	AX-12400743	7	19	12	52	63	8	0.000322912	0.000151713	0.00995728	0.000546432	0.000239892	0.0118094	O	0.000239892	1
A vs B+C	rs10915695	1	224874931	CNIH3	CNIH3	5	AX-39365861	7	19	12	51	63	8	0.000362016	0.000175421	0.0113258	0.000591673	0.000265227	0.0129275	O	0.000265227	1
A vs B+C	rs12088524	1	224876060	CNIH3	CNIH3	7	AX-16904689	7	19	12	52	63	8	0.000322912	0.000151713	0.00995728	0.000546432	0.000239892	0.0118094	O	0.000239892	1
A vs B+C	rs7580476	2	29683558	ALK	ALK	7	AX-40959867	8	16	13	58	52	13	0.00123249	0.000355948	0.00739912	0.00166482	0.000479082	0.00860674	O	0.000479082	1
A vs B+C	rs12713372	2	58377014	VRK2	FANCL	7	AX-12446191	21	11	5	27	66	29	0.000597166	0.00118302	0.000116707	0.00148945	0.0029234	0.000311707	O	0.000311707	1
A vs B+C	rs12713373	2	58377023	VRK2	FANCL	7	AX-13986440	22	11	5	28	66	29	0.000456363	0.000925925	8.78e-05	0.0010705	0.00213836	0.00021863	O	0.00021863	1
A vs B+C	rs35844949	2	58380167	VRK2	FANCL	7	AX-13986446	22	11	5	28	66	29	0.000456363	0.000925925	8.78e-05	0.0010705	0.00213836	0.00021863	O	0.00021863	1
A vs B+C	rs848293	2	58382490	VRK2	FANCL	3a	AX-11669478	22	11	4	28	67	28	0.000292093	0.000425148	5.52e-05	0.000716713	0.000975972	0.000142037	O	0.000142037	1
A vs B+C	rs7596038	2	58383820	VRK2	FANCL	7	AX-41011119	22	10	5	28	66	29	0.000291981	0.00081102	5.52e-05	0.000679895	0.00180975	0.000136913	O	0.000136913	1
A vs B+C	rs62391679	5	126064429	?	LMNB1	7	AX-35085047	10	24	4	71	39	13	0.00242347	0.0137365	0.00110679	0.000336058	0.0074395	0.000223474	O	0.000223474	1
A vs B+C	rs2136877	5	126066578	?	LMNB1	5	AX-35085063	10	24	4	71	39	13	0.00242347	0.0137365	0.00110679	0.000336058	0.0074395	0.000223474	O	0.000223474	1
A vs B+C	rs254	8	19811897	LPL	LPL	7	AX-15917727	15	17	6	85	33	5	0.00280104	0.000630986	0.00136801	0.000848343	0.000185959	0.000371543	O	0.000185959	1
A vs B+C	rs255	8	19811901	LPL	LPL	7	AX-15917728	15	17	6	85	33	5	0.00280104	0.000630986	0.00136801	0.000848343	0.000185959	0.000371543	O	0.000185959	1
A vs B+C	rs263	8	19812812	LPL	LPL	6	AX-11402274	15	17	6	85	33	5	0.00280104	0.000630986	0.00136801	0.000848343	0.000185959	0.000371543	O	0.000185959	1
A vs B+C	rs264	8	19813180	LPL	LPL	7	AX-11402744	15	17	6	86	32	5	0.00219986	0.000501682	0.000985663	0.000705539	0.000157477	0.00029046	O	0.000157477	1
A vs B+C	rs269	8	19813667	LPL	LPL	7	AX-42376397	15	17	6	86	32	5	0.00219986	0.000501682	0.000985663	0.000705539	0.000157477	0.00029046	O	0.000157477	1
A vs B+C	rs271	8	19813702	LPL	LPL	1f	AX-12535681	15	17	6	86	32	5	0.00219986	0.000501682	0.000985663	0.000705539	0.000157477	0.00029046	O	0.000157477	1
A vs B+C	rs2889	8	22875909	RHOBTB2	TNFRSF10B	2b	AX-42383339	20	16	2	25	74	24	0.000729666	0.000221522	0.000192669	0.000684083	0.000265243	0.000165574	O	0.000165574	1
A vs B+C	rs3181372	9	117665435	TNFSF8	TNFSF8	5	AX-16132462	19	11	8	22	69	32	0.00058068	0.00592471	0.000143031	0.000477153	0.00496531	0.000115778	O	0.000115778	1
A vs B+C	rs3181365	9	117666924	TNFSF8	TNFSF8	6	AX-16132467	19	11	8	22	69	32	0.00058068	0.00592471	0.000143031	0.000477153	0.00496531	0.000115778	O	0.000115778	1
A vs B+C	rs1322054	9	117669299	TNFSF8	TNFSF8	2b	AX-16132474	19	11	8	22	69	32	0.00058068	0.00592471	0.000143031	0.000477153	0.00496531	0.000115778	O	0.000115778	1
A vs B+C	rs10817682	9	117676314	TNFSF8	TNFSF8	6	AX-42527129	18	12	8	22	70	31	0.00156399	0.011181	0.000405066	0.00114752	0.008455	0.000286318	O	0.000286318	1
A vs B+C	rs12338765	9	117676833	TNFSF8	TNFSF8	5	AX-36840317	18	12	8	22	69	31	0.00173677	0.0113649	0.000446617	0.0012682	0.00946962	0.000324113	O	0.000324113	1
A vs B+C	rs4978611	9	117677305	TNFSF8	TNFSF8	5	AX-16132491	18	12	8	22	70	31	0.00156399	0.011181	0.000405066	0.00114752	0.008455	0.000286318	O	0.000286318	1
A vs B+C	rs3838334	9	117678053	TNFSF8	TNFSF8	6	AX-16132493	18	12	8	22	70	31	0.00156399	0.011181	0.000405066	0.00114752	0.008455	0.000286318	O	0.000286318	1
A vs B+C	rs3789879	9	117678236	TNFSF8	TNFSF8	6	AX-16132495	18	12	8	22	70	31	0.00156399	0.011181	0.000405066	0.00114752	0.008455	0.000286318	O	0.000286318	1
A vs B+C	rs4979472	9	117685398	TNFSF8	TNFSF8	7	AX-16132506	18	12	8	22	70	31	0.00156399	0.011181	0.000405066	0.00114752	0.008455	0.000286318	O	0.000286318	1
A vs B+C	rs10982456	9	117690758	TNFSF8	TNFSF8	5	AX-16132516	18	12	8	22	70	31	0.00156399	0.011181	0.000405066	0.00114752	0.008455	0.000286318	O	0.000286318	1
A vs B+C	rs2075533	9	117693631	TNFSF8	TNFSF8	5	AX-11365878	18	12	8	22	70	31	0.00156399	0.011181	0.000405066	0.00114752	0.008455	0.000286318	O	0.000286318	1
A vs B+C	rs3181348	9	117694184	TNFSF8	TNFSF8	6	AX-42527155	18	12	8	22	70	30	0.00165348	0.0128626	0.000446617	0.00120675	0.00936457	0.000309561	O	0.000309561	1
A vs B+C	rs10999435	10	72375801	ADAMTS14	PRF1	2a	AX-11137206	20	10	8	28	65	30	0.00218816	0.0157973	0.000659096	0.000808203	0.00463572	0.000189453	O	0.000189453	1
A vs B+C	rs2525525	14	69008575	RAD51B	RAD51B	7	AX-11396884	15	22	1	86	32	5	0.00204266	0.00709753	0.000985663	0.000538475	0.00734918	0.000475698	O	0.000475698	1
A vs B+C	rs2525527	14	69009739	RAD51B	RAD51B	4	AX-12813918	15	22	1	86	32	5	0.00204266	0.00709753	0.000985663	0.000538475	0.00734918	0.000475698	O	0.000475698	1
A vs B+C	rs3789027	16	3784356	CREBBP	CREBBP /TRAP1	5	AX-40030797	16	21	1	93	25	4	0.000385231	0.00144556	0.000150074	0.000872813	0.00231068	0.000322227	O	0.000322227	1
A vs B+C	rs129992	16	3805301	CREBBP	CREBBP /TRAP1	7	AX-13048600	14	22	1	89	30	4	0.000623602	0.00157863	0.000216856	0.00120979	0.00236236	0.000406609	O	0.000406609	1
A vs B+C	rs78487339	16	3809980	CREBBP	CREBBP /TRAP1	2b	AX-13048625	15	22	1	91	28	4	0.000442015	0.00136716	0.000161753	0.00104099	0.00230765	0.000364509	O	0.000364509	1
A vs B+C	rs130051	16	3863664	CREBBP	CREBBP	7	AX-13048735	17	21	0	98	23	2	NA	0.00043902	6.73e-05	NA	0.000786972	0.000134797	O	0.000134797	1
A vs B+C	rs34891965	18	61543320	SERPINB2	SERPINB2	7	AX-11454759	25	12	0	113	10	0	NA	0.000449762	0.000449762	NA	0.000431955	0.000431955	O	0.000431955	1
