# Supplementary material for: The association of integration patterns of human papilloma virus and single nucleotide polymorphisms on immune- or DNA repair-related genes in cervical cancer patients
Source: Sci Rep. 2019 Sep 11;9:13132. doi: 10.1038/s41598-019-49523-0 (PMC6739467; doi:10.1038/s41598-019-49523-0)
Supplement: Supplementary file 2 — Table S2 [file 41598_2019_49523_MOESM2_ESM.xlsx]

## Sheet: Sheet1
TableS2. Primers for production of Luciferase assay constructs.
SNP_ID	Primer Name	Sequence (5' -> 3')
rs1322054	rs1322054-F	GCAATGGGAAAGGTTGTGAG
	rs1322054-R	TGTAGTCCATCCATCAGACG
rs10999435	rs10999435-F	CGTTTTTACCGACTCAGACC
	rs10999435-R	AAATCTGAGTGGAAGGACGG
rs112360405	rs112360405-F	CCCCCGGCGACTTATAAATA
	rs112360405-R	TCCTACTCCAGGCTGTTCTT
	rs112360405-mutagenesis-F	TCCTGGCTCCCGTTG
	rs112360405-mutagenesis-R	CTCATTTGAATACGCAAATATTTATAAG
